# Supplementary material for: Neutralizing VHH Antibodies Targeting the Spike Protein of PEDV
Source: Vet Sci. 2024 Nov 1;11(11):533. doi: 10.3390/vetsci11110533 (PMC11598873; doi:10.3390/vetsci11110533)
Supplement: Supplementary file 1 [file vetsci-11-00533-s001.zip]

Archive with 5 entries (5 files):
- Figure 2 supply.png
- vetsci-3238485-supplementary.pdf
- WB for Figure 2B.png
- WB for figure 3B.png
- WB for Figure2c.png
